# Supplementary material for: Dendritic Polyglycerol Sulfate Reduces Inflammation Through Inhibition of the HMGB1/RAGE Axis in RAW 264.7 Macrophages
Source: Int J Mol Sci. 2025 Oct 27;26(21):10440. doi: 10.3390/ijms262110440 (PMC12607995; doi:10.3390/ijms262110440)
Supplement: Supplementary file 1 [file ijms-26-10440-s001.zip]

Archive with 1 entries (1 files):
- ijms-3882784-supplementary.pdf
